# Supplementary material for: Self-Powered, Non-Toxic, Recyclable Thermogalvanic Hydrogel Sensor for Temperature Monitoring of Edibles
Source: Micromachines (Basel). 2023 Jun 28;14(7):1327. doi: 10.3390/mi14071327 (PMC10385118; doi:10.3390/mi14071327)
Supplement: Supplementary file 1 [file micromachines-14-01327-s001.zip]

Archive with 1 entries (1 files):
- micromachines-2466462-supplementary.pdf
